# Supplementary material for: Ephrin-B3 controls excitatory synapse density through cell-cell competition for EphBs
Source: eLife. 2019 Feb 21;8:e41563. doi: 10.7554/eLife.41563 (PMC6384025; doi:10.7554/eLife.41563)
Supplement: Figure 1—source data 1. [file elife-41563-fig1-data1.xlsx]

## Sheet: Figure 1d
Synapses/100 µm- Single cell microislands transduced with indicated lentiviruses
Control lentivirus	eB3 shRNA lentivirus
28.9468	18.1677
25.9483	27.7458
18.3742	20.9883
37.6292	15.1608
22.9684	34.5605
32.0802	21.0421
22.228	17.5892
12.2551	16.482
18.3163	27.2762
	22.0197
21.7243
35.3765	21.6751
29.7531	22.2509
28.4561	28.4968
26.5498	19.3696
29.3657	27.4501
24.074	20.524
22.7529	16.0119
28.6755	22.2585
	30.0951
23.0764	19.1413
22.3131	17.914
21.2348	30.188
24.6978	20.5585
17.7281	17.0102
21.0088	21.3284
25.4387	26.7349
19.592	30.4802
31.6494	33.6359
	34.904
	19.8723
	25.9322
	23.462
	25.9093
	16.5553
	29.4333
	27.1289
	19.6796
	24.4228
	21.3281
	18.1984
	23.4571
	20.2043
	25.0968
	30.1898
	21.3284
	30.7906
	28.2267
