# Supplementary material for: Ephrin-B3 controls excitatory synapse density through cell-cell competition for EphBs
Source: eLife. 2019 Feb 21;8:e41563. doi: 10.7554/eLife.41563 (PMC6384025; doi:10.7554/eLife.41563)
Supplement: Figure 2—source data 1. [file elife-41563-fig2-data1.xlsx]

## Sheet: Figure 2c
Synapses/ 100 µm- PSD-95 ab vs GFP ab (single neuron microislands)
PSD-95 ab		GFP ab
17.3023		19.97
16.1298		18.06
36.4489		35.63
15.4319		17.34
30.8063		36.86
18.9487		21.9
15.644		17.98
10.4436		8.7
15.4569		16.45
7.88		7.08
13.4846		13.81
23.7057		6.54
21.5408		16.87
15.8941		19.47
22.28		31.43
17.37		19.02
24.01		20.96
29.98		28.62

## Sheet: Figure 2d
Synapses/ 100 µm- single neuron microislands
Untransfected		PSD-95-GFP		PSD-95-GFP+eB3 shRNA
25.1521		17.3023		20.4138
13.9739		16.1298		20.9089
17.5345		36.4489		15.2358
17.3297		15.4319		27.8493
9.16		30.8063		13.2119
13.3935		18.9487		18.6607
17.9324		15.644		18.1248
22.4707		10.4436		22.5302
20.4101		15.4569		17.9521
14.8142		7.88		13.0232
27.3329		13.4846		23.6619
14.5775		23.7057		8.49467
20.9377		21.5408		23.2984
16.2097		15.8941		31.6436
21.52		22.28		17.1572
22.06		17.37		23.6183
30.38		24.01		22.906
18.76		29.98		23.104
17.58
22.89
