# Supplementary material for: Ephrin-B3 controls excitatory synapse density through cell-cell competition for EphBs
Source: eLife. 2019 Feb 21;8:e41563. doi: 10.7554/eLife.41563 (PMC6384025; doi:10.7554/eLife.41563)
Supplement: Figure 3—source data 1. [file elife-41563-fig3-data1.xlsx]

## Sheet: Figure 3c, d
Synapses/ 100 µm- Microisland doublets
	Control doublets				Competitive doublets
Untransfected		PSD-95-GFP		Untransfected		PSD-95-GFP+eB3 shRNA
18.24		25.99		26.61		15.97
22.25		23.9426		25.19		22.7
15.4377		13.82		34.06		24.11
25.07		28.0527		15.94		27.87
				30.06		6.45
37.86		20.83		29.58		25.19
17.33		24.14		32.36		18.95
17.63		16.55		39.78		24.49
34.43		35.09		28.62		19.36
30.77		19.79		37.16		18.12
				33.57		21.99
31.32		19.51
22.27		17.26		41.7225		16.3724
29.09		32.26		21.21		44.89
14.91		21.44		12.6454		11.9531
30.29		6.94		42.9996		21.1439
14.12		20.48		25.7317		15.6165
34.73		17.45		15.9016		11.6776
27.25		36.44		31.1917		11.1833
				45.2638		36.1011
20.79		28.34		27.247		32.6036
				23.3727		21.7406
35.21		33.98		19.9412		22.1162
29.72		59.59		23.423		14.0485
25.74		34.73		30.8241		27.5746
23.98		28.29		15.36		10.91
27.05		24.02		28.6178		23.491
31.78		25.76		22.54		12.1267
20.92		27.37		43.1249		28.3812
				22.2446		32.6146
				24.0422		28.4424
				45.3951		31.4193
				34.7293		18.7268
				30.991		17.7521
				13.6978		11.6161
				31.2897		15.7845
				23.5972		14.119
				31.5141		10.4855
				24.6943		41.0249
				43.7288		12.31
				23.884		17.3663
				26.6175		20.5626
				28.5608		31.2916
				40.975		22.8226
				23.1184		13.4339
				26.8319		13.7421
				48.1128		42.7198
				13.3837		11.1255
				46.01		16.83
				36.9		19.56
				29.84		23.25
				34.25		28.47
				28.82		29.64
				31.83		30.22

## Sheet: Figure e
Fraction of total synapses/100 µm- Microisland doublets
	Control doublets				Competitive doublets
Untransfected		PSD-95-GFP		Untransfected		PSD-95-GFP+eB3 shRNA
0.41239		0.58761		0.624941		0.375059
0.481679		0.518321		0.525997		0.474003
0.527646		0.472354		0.585525		0.414475
0.471926		0.528074		0.363844		0.636156
				0.823336		0.176664
0.645084		0.354916		0.540077		0.459923
0.417892		0.582108		0.630676		0.369324
0.515799		0.484201		0.618951		0.381049
0.495253		0.504747		0.596499		0.403501
0.608584		0.391416		0.672214		0.327786
				0.604212		0.395788
0.616172		0.383828
0.56337		0.43663		0.718179		0.281821
0.474165		0.525835		0.320877		0.679123
0.410179		0.589821		0.514071		0.485929
0.813591		0.186409		0.670365		0.329635
0.408092		0.591908		0.622317		0.377683
0.665581		0.334419		0.576579		0.423421
0.427854		0.572146		0.736087		0.263913
				0.556306		0.443694
0.423163		0.576837		0.45525		0.54475
				0.518088		0.481912
0.508889		0.491111		0.474142		0.525858
0.332773		0.667227		0.625088		0.374912
0.425666		0.574334		0.527822		0.472178
0.458772		0.541228		0.584697		0.415303
0.529665		0.470335		0.549193		0.450807
0.552311		0.447689		0.650191		0.349809
0.433216		0.566784		0.603094		0.396906
				0.405485		0.594515
				0.45808		0.54192
				0.590971		0.409029
				0.649679		0.350321
				0.635803		0.364197
				0.541117		0.458883
				0.664689		0.335311
				0.625652		0.374348
				0.750342		0.249658
				0.375754		0.624246
				0.780331		0.219669
				0.579002		0.420998
				0.564168		0.435832
				0.477187		0.522813
				0.642265		0.357735
				0.632475		0.367525
				0.661308		0.338692
				0.529687		0.470313
				0.54607		0.45393
				0.732177		0.267823
				0.65356		0.34644
				0.562064		0.437936
				0.546078		0.453922
				0.492987		0.507013
				0.512973		0.487027

## Sheet: Figure 3f
Total synapse density (synapses/ 100µm)- Microisland doublets
Control microislands			Competitive microislands
22.12			21.29
23.1			23.95
14.63			29.09
26.56			21.91
29.35			18.26
20.74			27.39
17.09			25.66
34.76			32.14
25.28			23.99
25.42			27.64
19.77			27.78
30.68			29.05
18.18			33.05
18.62			12.3
17.3			32.07
26.09			20.68
31.85			13.79
24.57			21.19
34.6			40.68
44.66			29.93
30.24			22.56
26.14			21.03
25.54			18.74
28.77			29.2
24.15			13.14
			26.06
			17.34
			35.76
			27.43
			26.24
			38.41
			26.73
			24.37
			12.66
			23.54
			18.86
			21
			32.86
			28.02
			20.63
			23.59
			29.93
			31.9
			18.28
			20.29
			45.42
			12.26
			31.42
			28.23
			26.55
			31.36
			29.23
			31.03
