# Supplementary material for: Ephrin-B3 controls excitatory synapse density through cell-cell competition for EphBs
Source: eLife. 2019 Feb 21;8:e41563. doi: 10.7554/eLife.41563 (PMC6384025; doi:10.7554/eLife.41563)
Supplement: Figure 4—source data 1. [file elife-41563-fig4-data1.xlsx]

## Sheet: Figure 4b
Synapses/100 µm- EphB2 ecto domain treatment
Control/control treatment	Control/ 250 ng	eB3 shRNA/ control treatment	eB3 shRNA/ 2.5 ng	eB3 shRNA/ 25 ng	eB3 shRNA/ 250 ng
5.10152	5.21611	0.61803	0	0.593789	1.90849
5.28842	3.50636	0.372392	0.9327	0	1.66379
12.1351	1.97734	1.37918	0	0	1.44789
5.48971	4.28839	0.550628	0.515707	0	3.11126
2.95571	0.824208	0	0.515707	2.0709	2.46082
2.94383	1.6154	0	0	0	7.38548
3.47686	2.48437	0	0.548868	3.73466	0.962438
4.10396	5.7352	0.359002	0.392157	0.901222	1.44519
2.31859	4.89185	0.422265	0.607162	1.42321	8.81948
2.46105		1.8821	1.14545	0.382208	5.47374
2.69972	13.6841	1.50036	0.463821	2.41263	7.87738
4.95072	10.9291	0.792331	0	4.12659	4.00543
4.69958	5.37312	0	1.49593	0	3.83227
	6.36472	0.861008			1.06923
3.73626	4.50026	0.521026	4.22287	2.22531	4.5933
4.03675	4.12238	0.40532	1.09308	5.97947	5.81983
			1.80272		7.39177
	6.7907	0.392936	4.52901	4.28436
4.15257		1.87859		7.02466	3.67696
7.63445	4.06832	5.17606	7.93426	6.26661	3.49377
	1.40418	0.285395		2.99724	3.71965
2.9279	5.64628	0.596502	0.719587	7.30913	4.40301
4.51737		1.02408		4.22487
7.11017		3.67975	3.84692	8.96137	2.42291
5.30169		0.653175	3.12198		9.09057
4.00439		2.59073	2.31022		10.6491
		3.44028	1.69883		5.63748
		2.70187	0.828828		0.770063
		6.26833	3.58188
		2.33504
		2.99407
		1.22269
		10.3787
		6.12596
		3.38791
		1.87224
		0.728171
		2.83446
		1.92282
