# Supplementary material for: Ephrin-B3 controls excitatory synapse density through cell-cell competition for EphBs
Source: eLife. 2019 Feb 21;8:e41563. doi: 10.7554/eLife.41563 (PMC6384025; doi:10.7554/eLife.41563)
Supplement: Figure 4—figure supplement 1—source data 1. [file elife-41563-fig4-figsupp1-data1.xlsx]

## Sheet: Figure 4- Figure supplement 1c
EphB2 ectodomain size (µm^2) (per cell average)
Control	eB3 shRNA
0.828965	0.901449
1.0096	1.12339
0.921445	0.95861
1.23712	1.08816
0.983883	0.833505
1.01899	1.23203
1.11327	1.02462
1.15843	0.818919
1.10239	0.777767
0.883893	0.607769
0.594444	0.990805
0.822915	0.530765
0.786437	0.494749
0.983649	0.734997
1.79246	0.488641
0.762113	0.813373
0.904706	0.695896
1.08627	0.676579
0.930045	0.643576
0.948563	0.380576
1.02082	0.566492
0.99179	1.05563
0.673641	0.82653
1.06975	0.853764
0.936484	0.795746
1.44776	1.05995
	1.16882
	0.788061

## Sheet: Figure 4- Figure supplement 1d
EphB2 ectodomain puncta/100 µm
Control	eB3 shRNA
1.22181	1.31985
1.4096	0.900754
1.49971	0.901396
1.16178	1.10978
0.751951	1.3319
0.336673	0.888867
0.392506	0.209472
1.12245	0.479956
1.05186	0.514214
1.052	0.575541
0.976127	0.445733
1.47389	0.831735
1.05706	0.816777
1.50087	0.502708
0.737016	1.34135
1.10126	0.246
0.590648	0.352279
0.727366	0.532628
1.15416	0.765739
0.6816	0.814184
1.16062	0.825291
0.886026	0.434553
0.833713	0.854774
1.2826	0.774732
1.01099	0.735229
0.826056	0.592247
	0.424274
	0.767634
