# Supplementary material for: Ephrin-B3 controls excitatory synapse density through cell-cell competition for EphBs
Source: eLife. 2019 Feb 21;8:e41563. doi: 10.7554/eLife.41563 (PMC6384025; doi:10.7554/eLife.41563)
Supplement: Figure 4—figure supplement 2—source data 1. [file elife-41563-fig4-figsupp2-data1.xlsx]

## Sheet: Figure 4- Figure supplement 2d
Fraction of total synapses/100 µm- EphB2 ectodomain treated microisland doublets
	Control doublets				Competitive doublets
Untransfected		PSD-95-GFP		Untransfected		PSD-95-GFP+eB3 shRNA
0.593		0.407		0.364		0.625
0.468		0.532		0.55		0.45
0.505		0.495		0.429		0.57
0.542		0.458		0.349		0.651
0.488		0.523		0.594		0.406
0.434		0.566		0.341		0.659
0.636		0.364		0.504		0.496
				0.487		0.502
				0.427		0.573
