# Supplementary material for: Ephrin-B3 controls excitatory synapse density through cell-cell competition for EphBs
Source: eLife. 2019 Feb 21;8:e41563. doi: 10.7554/eLife.41563 (PMC6384025; doi:10.7554/eLife.41563)
Supplement: Figure 5—source data 1. [file elife-41563-fig5-data1.xlsx]

## Sheet: Figure 5b
RNAscope ISH- eB3 puncta/cell
CTIP2+	CTIP2+/SATB2+		SATB2+
9	8		3
8	3		3
1	6		0
4	17		5
9	4		4
30	3		6
5	1		8
8	4		2
			1
1	9		2
13	11		1
5	14		0
2	11		9
7	5		1
6	9		1
3			2
5	5		2
0	0		1
9	1		2
4	2		1
5	20
2			2
6	3		4
8	3		3
			0
5	5		12
0	5		1
5	22		5
8	2		0
0	0		2
3	5		0
0	9		1
13	8		0
3	7		1
1	2		5
2	2		2
0	3		2
2	6		5
4	6
1	5		0
1	9		1
5	4		0
0	5		0
8	9		3
	7		1
0	13		2
	36
12	15		1
4	6		7
4			4
7	4		11
15	11		1
17	1		8
3	27		13
	2		2
8	7		3
13	5		1
13	13		1
19	9		4
26	10		4
22	5		12
19			11
9	4		17
4	7
10	5		0
6	1		3
2			5
6	10		4
5	5		2
2	4		8
1	1		3
6	3		11
0	8		2
	18
9	0		0
14	0		1
7			1
			10
0			4
			1
			2
			1
			0
			6
			1
			1
			0
			1
			17
			1
			29
			2
			0
			3
			4
			2
			0
			0
			93

## Sheet: Figure 5d
Apical dendrite width (µm) of subgranular MADM neurons
CTIP2+	CTIP2/SATB2+	SATB2+
1.59204	1.98877	1.5965
1.8071	2.83662	2.04226
1.73447	1.70466	1.36386
3.1726	1.76641	1.37515
3.15067	1.77138	1.43425
2.35172	1.71633	1.46903
1.29672	1.46897	1.34598
1.57351	1.59793	1.54561
2.9446	2.50166	1.4193
1.88568	1.72533	1.35546
2.44965	2.96805	1.67809
1.68968	1.38294	2.26609
1.75475	1.81099
	3.08288
	1.71844
	1.62969
	2.0011
	2.07032
