# Supplementary material for: Ephrin-B3 controls excitatory synapse density through cell-cell competition for EphBs
Source: eLife. 2019 Feb 21;8:e41563. doi: 10.7554/eLife.41563 (PMC6384025; doi:10.7554/eLife.41563)
Supplement: Figure 5—figure supplement 2—source data 1. [file elife-41563-fig5-figsupp2-data1.xlsx]

## Sheet: Figure 5- Figure supplement 1b
RNAscope ISH- eB3 puncta/cell
WT		eB3 KO
All CTIP2+	WT SATB2+	All CTIP2+	KO SATB2+
9	3	6	5
8	3	10	0
1	0	0	2
4	5	3	1
9	4	6	4
30	6	3	1
5	8	3	6
8	2	6	2
1	1	3	1
13	2	0	3
5	1	1	21
2	0	1	0
7	9	6	5
6	1	0	2
3	1	2	1
5	2	4	3
0	2	7	1
9	1	4	5
4	2	7	1
5	1	2	3
2	2	19	0
6	4	3	4
8	3	3	6
5	0	2	4
0	12	1	0
5	1	3	5
8	5	3	7
0	0	2	2
3	2	2	5
0	0	0	1
13	1	6	7
3	0	1	12
1	1	1	0
2	5	0	5
0	2	0	4
2	2	0	2
4	5	0	2
1	0	0	0
1	1	3	2
5	0	2	4
0	0	3	1
8	3	3	11
0	1	18	18
12	2	14	5
4	1	6	1
4	7	4	7
7	4	10	0
15	11	2	0
17	1	3	2
3	8	12	4
8	13	4	4
13	2	0	2
13	3	0	1
19	1	1	2
26	1	7	0
22	4	0	3
19	4	3	1
9	12	2	15
4	11	1	3
10	17	1	2
6	0	4	1
2	3	0	3
6	5	4	5
5	4	0	1
2	2	2	2
1	8	3	0
6	3	7	1
0	11	0	4
9	2	0	0
14	0	7	0
7	1	26	2
0	1	2	1
8	10	0	0
3	4	2	0
6	1	0	2
17	2	2	0
4	1	10	0
3	0	3	0
1	6	1	1
4	1	11	2
9	1	2	0
11	0	2	0
14	1	2	1
11	17	2	6
5	1	0	1
9	29	8	0
5	2	0
0	0	0
1	3	1
2	4	0
20	2	0
3	0	0
3	0	2
5		4
5		3
22		0
2		1
0		18
5		12
9		0
8		1
7		1
2		0
2		1
3		2
6		0
6		2
5		0
9		0
4		6
5		0
9		0
7		7
13		6
36		14
15		5
6		15
4		4
11		4
1		0
27		12
2		3
7		4
5		3
13		2
9		2
10		4
5		6
4		6
7		5
5		4
1		5
10		3
5		2
4		5
1		4
3		1
8		2
18		1
0		2
0		27
		4
		2
		11
		6
		1
		1
		3
		5
		5
		0
		4
		4
		3
		8
		7
		1
		4
		10
		7
		3
		11
		15
		6
		3
		14
		2
		2
		6
		7
		4
		2
		11
		6
		7
		23
		7
		7
		5
		10
		12
		11
		3
		5
		7
		4
		1
		3
		5
		5
		5
		15
		2
		1
		6
		4
		2
		10
		11
		6
		8
		2
		2
		5
		2
		1
		0
		2
		3
		3
		3
		1
		1
		7
		0
		1
		1
		7
		11
		0
		15
		4
		2
		7
		2
		2
		1
		1
		0
		5
		1
		3
		4
		1
		0
		2

## Sheet: Figure 5- Figure supplement 1c
Distribution of eB3 puncta# per cell (minimum of 5 puncta, sorted from low to high)
All CTIP2+ (WT)
5
5
5
5
5
5
5
5
5
5
5
5
5
5
5
5
5
5
5
6
6
6
6
6
6
6
6
6
7
7
7
7
7
7
7
8
8
8
8
8
8
8
8
8
9
9
9
9
9
9
9
9
9
9
9
10
10
10
11
11
11
12
13
13
13
13
13
13
14
14
15
15
17
17
18
19
19
20
22
22
26
27
30
36
