# Supplementary material for: Ephrin-B3 controls excitatory synapse density through cell-cell competition for EphBs
Source: eLife. 2019 Feb 21;8:e41563. doi: 10.7554/eLife.41563 (PMC6384025; doi:10.7554/eLife.41563)
Supplement: Figure 6—source data 1. [file elife-41563-fig6-data1.xlsx]

## Sheet: Figure 6b
Spines/ 100 µm- Thick apical dendrites in MADM mice
eB3 MADM mice		Control MADM mice
WT (tdTomato+)	eB3 KO (EGFP+)	eB3+/- (tdtomato+/EGFP+)	WT
117.709	122.712	72.4513	37.9712
103.712	99.8727	56.2995	54.0249
68.5579	110.833	63.8946	91.4872
156.771	51.8547	20.2722	102.628
134.314	64.5096	90.1072	75.1215
97.1649	88.8637	85.9522	65.2874
90.4393	75.7451	78.7402	52.7447
47.138	70.6035	34.8042	66.9892
63.8846	74.3118	90.9283	63.7959
122.513	23.6691	80.6926	51.3615
122.597	84.1463	39.7287	57.6473
92.6901	71.3944	65.9698	63.3312
69.3697	74.2123	68.1867	85.4599
98.2902	60.4933	62.8447	61.8436
88.8467	82.2656	63.2566	61.3288
77.7991	73.9728	72.1732	90.4048
90.2542	75.9613	43.2473	109.019
110.809	86.7138	95.8815	102.02
105.5	47.3319	113.106	100.228
99.2465	63.9817	89.8204	94.0878
101.626	66.5422	50.0964	85.6479
67.9634	65.4559	84.7269	83.3719
72.2131	84.4732	64.3008	49.0196
98.4116	93.2486	50.5547	80.0178
74.0006		131.204	117.945
99.4365		74.7055	67.1076
104.611		53.3838	77.9773
92.8283		32.7154	70.2293
80.429		129.547	60.8305
35.9102		45.1467	65.1612
86.2242		25.5272	41.8585
103.12		40.6174	44.0356
93.2248		84.6377	90.4588
67.3854		73.4131	78.5875
106.83		58.8684	71.6332
96.6339		31.9685	117.605
80.2676		48.2013	93.0921
51.1022		43.1258	41.943
73.2101			47.4114
89.2495			46.9419
138.826			128.587
98.9778			87.3009
101.209			76.6353
87.8477			66.7321
131.263			68
62.4042			50.6971
103.971			57.4307
48.3039			91.8853
87.7193			67.0986
78.4314			74.8984
			60.6808
			60.6543
			103.858
			51.2348
			102.182
			65.2277
			103.843
			98.1175
			71.8968
			70.5219
			130.874
			68.5602
			53.066
			49.9148
			96.4511
			72.864
			115.971
			61.1199
			52.9671
			59.6287
			82.8089
			62.8253
			64.7284
			50.422
			74.1387
			66.7097
			69.8206
			72.0931
			78.8961
			63.4023
			86.8902
			59.4341
			68.0939
			64.5901
			83.2857
			63.9845
			101.672
			82.6051
			78.0339
			83.451
			60.086
			83.4605
			52.8663

## Sheet: Figure 6d
Spines/ 100 µm- Thin apical dendrites in MADM mice
Control MADM	eB3 MADM
WT	WT (tdtomato+)	eB3 KO (EGFP+)
1.19277	0.885338	0.853825
0.813096	1.00357	0.504433
0.977517	0.772682	0.999037
0.783824	0.648715	0.82623
0.791408	1.24574	1.25473
0.626036	0.766766	0.75575
0.926454	0.68502	0.770416
0.96828	1.13592	1.0186
0.664574	0.774454	0.533039
0.974409	1.2293	0.7074
0.909526	0.874156	1.0631
0.793991	0.551553	0.881698
0.807673	0.589855	0.902792
0.580574	1.27835	0.868082
0.573431	1.02157	0.939119
1.27013	0.999539	0.627892
0.666508	0.748204	0.828421
0.866363	0.637275	0.679131
0.935868	1.05782	0.868775
0.580844		0.975204
0.725187		0.886783
0.88575		1.07136
0.82839		1.19004
0.931062		0.836629
0.98646		0.690098
0.925379		0.90276
0.822374		0.476964
0.77243		0.657344
0.916256		0.697462
0.863826		0.474547
1.04886		0.680478
0.950041		0.515399
0.609821		0.590382
1.20859
0.80581
0.840079
0.721982
0.94364
0.724223
0.803733
0.822368
0.660472
1.29802
0.857725
0.679067
0.70137
0.9643
0.859484
