# Supplementary material for: Ephrin-B3 controls excitatory synapse density through cell-cell competition for EphBs
Source: eLife. 2019 Feb 21;8:e41563. doi: 10.7554/eLife.41563 (PMC6384025; doi:10.7554/eLife.41563)
Supplement: Figure 6—figure supplement 1—source data 1. [file elife-41563-fig6-figsupp1-data1.xlsx]

## Sheet: Figure 6- figure supplement 1b
Spines/ 100µm- control MADM mice
Control MADM
tdtomato+	EGFP+	tdtomato+/EGFP+
0.379712	0.474114	0.720931
0.540249	0.469419	0.788961
0.914872	1.28587	0.634023
1.02628	0.873009	0.868902
0.751215	0.766353	0.594341
0.652874	0.667321	0.680939
0.527447	0.68	0.645901
0.669892	0.506971	0.832857
0.637959	0.574307	0.639845
0.513615	0.918853	1.01672
0.576473	0.670986	0.826051
0.633312	0.748984	0.780339
0.854599	0.606808	0.83451
0.618436	0.606543	0.60086
0.613288	1.03858	0.834605
0.904048	0.512348	0.528663
1.09019	1.02182
1.0202	0.652277
1.00228	1.03843
0.940878	0.981175
0.856479	0.718968
0.833719	0.705219
0.490196	1.30873
0.800178	0.685602
1.17945	0.53066
0.671076	0.499148
0.779773	0.964511
0.702293	0.72864
0.608305	1.15971
0.651612	0.611199
0.418585	0.529671
0.440356	0.596287
0.904588	0.828089
0.785875	0.628253
0.716332	0.647284
1.17605	0.50422
0.930921	0.741387
0.41943	0.667097
	0.698206
