# Supplementary material for: Ephrin-B3 controls excitatory synapse density through cell-cell competition for EphBs
Source: eLife. 2019 Feb 21;8:e41563. doi: 10.7554/eLife.41563 (PMC6384025; doi:10.7554/eLife.41563)
Supplement: Figure 8—source data 1. [file elife-41563-fig8-data1.xlsx]

## Sheet: Figure 8c
vGlut1 puncta/ 1000 µm^2- Untreated control MADM cultures
WT (tdtomato+)	WT (EGFP+)
21.588	0
10.933	6.323
9.209	7.591
11.138	6.508
13.268	7.145
28.715	18.468
23.337	31.707
65.225	40.469
11.411	6.866
24.63	17.753
47.4	72.284
9.41	11.398
15.846	0.986
45.003	15.632
38.077	6.742
23.165	14.844
2.36	14.441
16.518	27.886
10.938	18.471
49.527	17.739
10.016	24.228
30.986	12.951
37.128	10.319
25.969	26.321
8.564	16.028
11.936	0
5.749	8.118
5.943	16.084
54.491	23.403
13.705	78.192
20.945	22.44
54.668	34.407
24.42	22.959
3.948	22.786
58.947	18.347
39.028	44.138
28.738	41.913
13.484	17.126
4.491	15.457
15.279	67.526
19.948	16.558
8.034	5.828
46.288	71.211
25.445	19.04
20.263	17.673
18.909	40.87
14.3	4.791
22.197	19.378
20.269	17.989
37.957	16.41
14.507	20.373
28.74	26.263
22.786	14.825
23.931	22.686
31.532	46.824
48.884	19.047
48.988	25.628
51.674	51.343
38.226	28.308
27.953	24.623
28.893	23.661
21.908	25.489
22.464	35.729
33.944	19.885
10.701	30.15
11.684	10.337
8.785	16.328
26.318	9.303
47.572	32.797
35.586	53.585
29.043	23.791
11.741	34.728
101.607	37.392
2.824	17.788
8.372	22.658
7.333	11.84
21.649	18.328
12.335	16.697
31.809	14.839
28.116	15.971
14.372	11.071
38.343	12.28
25.024	18.342
14.416	13.584
19.435	11.471
46.005	21.966
34.366	18.219
48.459	13.967
34.43	22.037
19.293	11.014
13.007	14.396
9.768	15.1
15.04	14.583
6.369	9.314
14.601	22.321
24.256	36.298
15.681	10.51
21.272	13.611
37.149	12.434
7.979	23.5
27.064	31.351
34.74	29.507
16.172	23.962
28.113	22.686
44.291	52.181
6.973	8.987
39.305	19.011
68.657	51.735
21.618	14.691
15.356	30.862
3.264	5.109
23.171	6.437
7.237	17.422
10.862	24.904
32.098	37.577
11.805	11.948
19.89	22.945
48.947	71.869
19.538	16.234
20.975	19.105
11.979	10.842
30.311	14.39
30.074	29.02
16.17	28.263
10.185	20.891
7.032	6.386
28.897	17.113
9.659	5.591
5.18	9.222
13.459	12.442
14.778	4.207
23.683	6.987
7.549	14.719
104.736	45.904
13.838	10.786
17.336	16.978
19.003	4.085
124.985	81.572
32.761	25.363
13.713	13.099
6.989	41.643
82.111	51.212
80.633	87.442
66.647	19.776
23.558	24.877
15.095	15.812
72.381	17.313
34.293	37.614
51.171	109.274
51.1	119.273
28.507	13.546
23.789	11.183
19.747	14.878
74.592	27.799
70.339	56.844
15.939	48.868
12.437	19.337
20.929	11.475
30.935	16.792
21.753	22.232
39.484	15.61
19.886	37.102
42.408	40.921
33.953	43.916
40.838	30.074
15.103	19.974
12.785	18.006
22.994	31.849
63.762	24.961
26.038	10.247
1.79	0
21.8	21.562
17.101	17.916
14.764	26.73
16.556	19.734
27.357	16.137
12.643	14.511
20.608	34.126
25.983	11.215
19.375	22.638
25.404	17.034
21.165	21.07
17.727	26.847
0	6.181
1.196	4.754
5.901	12.417
33.825	17.059
13.549	38.281
5.194	7.691
16.119	14.748
4.517	7.318
20.282	10.454
8.178	15.154
11.121	12.06
21.405	12.093
22.48	17.902
13.595	10.977
13.164	8.479
24.6	19.85
13.724	19.776
14.072	13.425
57.471	62.888
19.531	38.98
12.368	14.645
2.884	6.771
64.232	20.7
4.953	11.46
17.24	9.213
38.329	22.243
33.474	17.955
25.974	16.423
16.429	13.855
27.008	30.947
8.549	11.97
12.84	7.678
18.881	12.18
6.999	22.354
9.308	7.019

## Sheet: Figure 8d
vGlut1 puncta/ 1000 µm^2- Untreated heterogenotypic MADM cultures
WT (tdtomato+)	eB3 KO (EGFP+)
44.522	14.246
41.975	25.773
37.892	30.507
64.603	44.261
47.367	39.361
50.999	50.369
34.709	42.414
46.959	31.99
25.674	27.121
33.3853	16.0642
27.946	32.094
44.445	32.158
30.354	29.233
39.269	34.007
46.777	30.619
56.047	41.102
25.924	39.192
17.811	26.351
16.496	17.147
26.835	34.096
54.273	33.143
10.488	10.78
37.031	30.749
38.474	29.316
25.671	36.056
31.62	49.963
54.499	46.079
55.169	31.673
42.914	36.722
47.994	34.637
49.65	34.992
21.4975	10.1752
14.4593	15.6174
21.8402	4.47031
7.11252	6.64219
3.73501	1.52114
32.9442	5.75141
14.7088	23.6346
27.5922	7.14699
34.2616	8.33929
7.67656	24.0231
38.7733	24.2064
58.579	53.6563
29.6146	25.2272
36.0057	53.4928
47.4269	29.9473
19.316	14.948
40.506	10.087
5.83	13.123
21.198	51.983
20.937	19.248
7.409	13.63
26.468	9.305
26.567	21.78
13.041	14.41
19.931	15.133
26.129	23.431
20.877	20.406
21.9011	5.6956
0	4.34638
1.52883	8.31293
34.7198	8.76812
51.006	6.688
34.382	26.488
41.42	14.337
41.928	20.024
61.745	13.019
69.633	33.64
4.502	62.392
54.398	47.665
48.104	53.901
81.723	11.568
21.639	9.327
27.371	67.886
9.273	17.22
40.646	19.879
28.53	28.611
40.368	27.537
16.521	5.952
32.388	19.372
41.311	26.196
44.023	33.922
22.462	4.652
25.482	17.435
14.829	6.842
91.037	66.372
48.644	54.021
46.103	30.292
19.726	23.254
36.355	18.395
28.994	13.676
36.729	11.223
25.035	32.868
42.114	35.391
26.353	29.686
48.667	24.024
27.992	32.251
38.697	17.279
26.083	22.125
20.4826	16.105
17.341	19.067
21.654	13.478
25.84	20.853
23.16	32.515
19.351	18.946
28.615	11.065
26.305	15.372
24.621	10.962
