# Supplementary material for: Ephrin-B3 controls excitatory synapse density through cell-cell competition for EphBs
Source: eLife. 2019 Feb 21;8:e41563. doi: 10.7554/eLife.41563 (PMC6384025; doi:10.7554/eLife.41563)
Supplement: Figure 9—source data 1. [file elife-41563-fig9-data1.xlsx]

## Sheet: Figure 9c
vGlut1 puncta/ 1000 µm^2- TTX treated control MADM cultures
WT (tdtomato+)	WT(EGFP+)
39.237	17.816
25.083	6.799
23.517	8.831
19.635	20.35
33.33	26.996
32.461	25.041
20.627	9.415
29.111	19.998
38.211	20.048
30.119	23.447
17.439	14.776
25.09	23.593
25.44	10.732
27.495	23.075
20.749	14.164
27.806	28.459
16.803	25.183
26.014	16.856
37.998	31.591
42.085	34.763
15.917	11.102
23.612	18.41
33.023	33.13
18.466	14.87
29.406	18.04
33.041	31.107
36.326	38.811
31.164	40.15
20.252	25.542
19.032	21.963
27.683	19.209
24.391	16.37
34.458	41.217
27.277	18.143
27.167	23.066
25.933	29.974
30.824	31.086
52.376	46.419
16.661	10.22
36.071	13.927
34.82	20.792
33.455	5.807
48.906	23.601
30.028	22.695
34.062	29.629
42.971	39.178
46.52	16.748
56.015	40.665
12.56	12.937
35.889	33.993
35.05	21.184
38.363	44.361
31.786	14.122
39.971	23.191
75.148	24.54
13.786	28.596
53.197	9.325
18.125	13.049
19.612	15.566
14.559	22.275
23.577	25.832
2.804	14.977
13.982	23.797
32.663	20.78
15.578	11.677
21.237	20.171
31.727	23.973
22.211	12.48
18.398	16.827
28.232	35.207
23.257	23.418
22.418	13.676
13.481	12.714
2.45	14.251
24.009	33.205
38.444	38.096
30.147	17.036
12.155	5.98
11.839	10.64
55.845	23.199
37.628	13.765
13.956	68.652
38.384	36.687
4.147	4.999
8.494	8.203
12.248	11.494
31.448	46.665
25.805	17.233
42.156	25.836
24.327	31.615
14.961	29.702
13.64	26.959
16.071	14.445
64.407	31.664
17.263	29.111
84.967	57.855
23.6	50.925
42.536	25.365
13.622	15.368
14.199	27.873
13.609	12.588
18.622	14.557
31.932	17.1
15.932	14.673
37.632	22.096
17.565	14.68
19.604	22.393
15.938	19.53
30.567	26.753
63.44	35.632
13.393	27.346
20.171	20.795
35.742	28.772
23.33	19.519
19.419	16.835
38.922	27.219
16.673	10.6
22.854	23.595
21.655	28.77
24.177	26.444
15.083	19.702
23.681	17.946
29.943	36.083
22.007	30.295
14.127	17.654
12.319	13.968
49.644	19.397
15.359	16.088
37.1	37.123
37.1	37.123
38.275	28.563
10.873	22.041
10.225	9.478
21.084	24.729
37.052	27.823
66.922	47.062
31.422	51.975
40.9608	97.841
25.296	26.759
10.722	41.468
8.934	15.901
5.814	39.989
6.563	20.092
18.605	31.874
12.892	46.39
16.913	19.503
38.553	35.767
12.16	19.072
11.797	13.636
7.278	9.306
14.129	7.464
20.002	28.517
9.449	14.908
12.783	13.238
20.337	13.215
2.444	1.977
10.918	8.605
6.188	4.892
6.612	6.214
10.162	30.562
12.656	15.166
4.807	6.608
6.536	6.916
9.297	10.462
10.497	8.101
19.991	17.601

## Sheet: Figure 9d
vGlut1 puncta/ 1000 µm^2- TTX treated heterogenotypic MADM cultures
WT (tdtomato+)	eB3 KO (EGFP+)
11.274	4.092
13.164	14.71
17.277	18.479
17.088	8.647
18.846	10.497
14.059	7.664
9.588	8.044
34.059	7.958
17.14	7.408
5.744	7.519
6.513	3.713
28.556	22.483
12.619	6.462
16.704	7.609
19.433	9.242
12.119	6.079
12.844	4.4
4.31	4.999
6.547	6.917
7.071	3.379
11.901	2.936
7.458	5.614
6.473	6.659
17.7539	10.8951
9.99454	1.22327
9.47502	16.923
15.1663	9.82842
1.37847	0
0	1.22675
4.11051	22.1531
4.836	3.39
5.852	3.806
14.209	14.621
2.91	9.256
3.82	6.438
12.861	12.377
22.915	20.585
21.573	10.4
28.255	17.46
9.558	9.261
13.918	13.255
7.817	19.436
30.521	16.806
33.316	25.906
44.64	40.029
6.593	15.158
17.758	17.367
7.666	10.721
39.755	23.917
94.739	104.941
24.868	14.257
39.031	17.113
48.269	29.412
31.278	23.904
28.752	13.494
24.448	21.746
41.688	27.096
41.354	29.121
62.618	61.904
71.736	82.233
12.977	8.346
34.848	17.67
36.229	26.439
64.579	72.803
32.166	37.274
18.964	18.42
42.564	26.242
64.845	39.209
34.125	23.111
58.576	14.845
32.235	21.623
20.758	13.28
33.87	15.362
20.742	12.748
37.39	12.895
14.251	20.235
22.066	12.32
40.846	17.928
43.107	12.009
80.92	43.624
30.657	11.443
23.049	12.339
25.46	24.847
22.6414	19.8252
85.7742	39.2367
36.7646	19.3373
48.4979	52.5605
51.6057	23.1377
82.8027	33.147
95.5197	65.3215
33.6918	25.8397
31.6819	18.9282
35.0042	12.0409
38.2762	25.1011
36.2857	72.0204
60.0416	44.4332
29.7933	26.4662
14.5484	21.2645
44.1618	38.1664
27.3206	27.0457
51.5634	58.383
54.0708	28.7016
53.9853	21.3441
9.21403	9.21516
40.4522	52.3332
54.8588	50.8887
82.0606	44.2668
27.0992	31.7247
32.4808	107.846
39.2048	26.1405
62.0761	50.6382
22.2549	16.1409
27.4599	53.105
35.4195	22.6867
19.5265	29.8971
54.2201	23.899
38.5282	24.7612
9.20923	14.4449
25.7674	23.5399
32.77	28.252
39.5969	39.9675
16.8555	9.56626
61.0581	47.9442
55.6839	49.05
43.747	34.3693
9.88442	17.7809
14.6706	48.5983
71.9452	19.5429
17.8611	13.1525
29.105	20.4518
4.45982	4.26481
58.4418	4.51086
4.37578	14.9361
5.96145	5.31509
6.16348	4.26311
